# Supplementary material for: Resistin Induces Migration and Invasion in PC3 Prostate Cancer Cells: Role of Extracellular Vesicles
Source: Life (Basel). 2023 Dec 10;13(12):2321. doi: 10.3390/life13122321 (PMC10744490; doi:10.3390/life13122321)
Supplement: Supplementary file 1 [file life-13-02321-s001.zip]

Archive with 1 entries (1 files):
- life-2424944-supplementary.pdf
